# Supplementary material for: Developing Hollow-Channel Gold Nanoflowers as Trimodal Intracellular Nanoprobes
Source: Int J Mol Sci. 2018 Aug 8;19(8):2327. doi: 10.3390/ijms19082327 (PMC6121537; doi:10.3390/ijms19082327)
Supplement: Supplementary file 1 [file ijms-19-02327-s001.zip]

Archive with 1 entries (1 files):
- ijms-326092-supplementary.pdf
